# Supplementary material for: G2S: A New Deep Learning Tool for Predicting Stool Microbiome Structure From Oral Microbiome Data
Source: Front Genet. 2021 Apr 9;12:644516. doi: 10.3389/fgene.2021.644516 (PMC8062976; doi:10.3389/fgene.2021.644516)
Supplement: Supplementary Table 1 — List of paired fecal and oral samples from the HMP study as well as from other literature studies dealing with healthy adults (Zaura et al., 2015; Brito et al., 2016; Russo et al., 2018). Both 16S rRNA gene sequencing and shotgun metagenomics studies were considered. For each sample, the following data are reported: sample ID, subject ID (and visit when available), geographical origin, reference, sequencing method and body site. [file Table_1.XLSX]

## Sheet: Table S1
Table S1
Sample_ID	SubjectID + Visit	Provenience	Study	Sequencing method	Body Site
700103479	132902142_1	USA	The Human Microbiome Project Consortium, 2012	16S rRNA	Stool
700103496	132902142_1	USA	The Human Microbiome Project Consortium, 2012	16S rRNA	Supragingival_plaque
700106946	147406386_1	USA	The Human Microbiome Project Consortium, 2012	16S rRNA	Stool
700106939	147406386_1	USA	The Human Microbiome Project Consortium, 2012	16S rRNA	Supragingival_plaque
700097291	158013734_2	USA	The Human Microbiome Project Consortium, 2012	16S rRNA	Stool
700097303	158013734_2	USA	The Human Microbiome Project Consortium, 2012	16S rRNA	Supragingival_plaque
700099002	158114885_2	USA	The Human Microbiome Project Consortium, 2012	16S rRNA	Stool
700099014	158114885_2	USA	The Human Microbiome Project Consortium, 2012	16S rRNA	Supragingival_plaque
700097631	158155345_2	USA	The Human Microbiome Project Consortium, 2012	16S rRNA	Stool
700097643	158155345_2	USA	The Human Microbiome Project Consortium, 2012	16S rRNA	Supragingival_plaque
700097234	158216035_2	USA	The Human Microbiome Project Consortium, 2012	16S rRNA	Stool
700097246	158216035_2	USA	The Human Microbiome Project Consortium, 2012	16S rRNA	Supragingival_plaque
700098932	158236265_2	USA	The Human Microbiome Project Consortium, 2012	16S rRNA	Stool
700098944	158236265_2	USA	The Human Microbiome Project Consortium, 2012	16S rRNA	Supragingival_plaque
700099059	158276726_2	USA	The Human Microbiome Project Consortium, 2012	16S rRNA	Stool
700099071	158276726_2	USA	The Human Microbiome Project Consortium, 2012	16S rRNA	Supragingival_plaque
700014386	158398106_1	USA	The Human Microbiome Project Consortium, 2012	16S rRNA	Stool
700014427	158398106_1	USA	The Human Microbiome Project Consortium, 2012	16S rRNA	Supragingival_plaque
700095353	158398106_2	USA	The Human Microbiome Project Consortium, 2012	16S rRNA	Stool
700095365	158398106_2	USA	The Human Microbiome Project Consortium, 2012	16S rRNA	Supragingival_plaque
700014497	158418336_1	USA	The Human Microbiome Project Consortium, 2012	16S rRNA	Stool
700014521	158418336_1	USA	The Human Microbiome Project Consortium, 2012	16S rRNA	Supragingival_plaque
700014488	158438567_1	USA	The Human Microbiome Project Consortium, 2012	16S rRNA	Stool
700014603	158438567_1	USA	The Human Microbiome Project Consortium, 2012	16S rRNA	Supragingival_plaque
700099590	158438567_2	USA	The Human Microbiome Project Consortium, 2012	16S rRNA	Stool
700099602	158438567_2	USA	The Human Microbiome Project Consortium, 2012	16S rRNA	Supragingival_plaque
700014555	158458797_1	USA	The Human Microbiome Project Consortium, 2012	16S rRNA	Stool
700014749	158458797_1	USA	The Human Microbiome Project Consortium, 2012	16S rRNA	Supragingival_plaque
700098359	158458797_2	USA	The Human Microbiome Project Consortium, 2012	16S rRNA	Stool
700098371	158458797_2	USA	The Human Microbiome Project Consortium, 2012	16S rRNA	Supragingival_plaque
700014718	158479027_1	USA	The Human Microbiome Project Consortium, 2012	16S rRNA	Stool
700014791	158479027_1	USA	The Human Microbiome Project Consortium, 2012	16S rRNA	Supragingival_plaque
700014832	158499257_1	USA	The Human Microbiome Project Consortium, 2012	16S rRNA	Stool
700014917	158499257_1	USA	The Human Microbiome Project Consortium, 2012	16S rRNA	Supragingival_plaque
700014828	158721788_1	USA	The Human Microbiome Project Consortium, 2012	16S rRNA	Stool
700015076	158721788_1	USA	The Human Microbiome Project Consortium, 2012	16S rRNA	Supragingival_plaque
700015179	158742018_1	USA	The Human Microbiome Project Consortium, 2012	16S rRNA	Stool
700015215	158742018_1	USA	The Human Microbiome Project Consortium, 2012	16S rRNA	Supragingival_plaque
700015245	158802708_1	USA	The Human Microbiome Project Consortium, 2012	16S rRNA	Stool
700015281	158802708_1	USA	The Human Microbiome Project Consortium, 2012	16S rRNA	Supragingival_plaque
700014954	158822939_1	USA	The Human Microbiome Project Consortium, 2012	16S rRNA	Stool
700014989	158822939_1	USA	The Human Microbiome Project Consortium, 2012	16S rRNA	Supragingival_plaque
700015113	158883629_1	USA	The Human Microbiome Project Consortium, 2012	16S rRNA	Stool
700015149	158883629_1	USA	The Human Microbiome Project Consortium, 2012	16S rRNA	Supragingival_plaque
700100227	158883629_2	USA	The Human Microbiome Project Consortium, 2012	16S rRNA	Stool
700100239	158883629_2	USA	The Human Microbiome Project Consortium, 2012	16S rRNA	Supragingival_plaque
700015390	158924089_1	USA	The Human Microbiome Project Consortium, 2012	16S rRNA	Stool
700015657	158924089_1	USA	The Human Microbiome Project Consortium, 2012	16S rRNA	Supragingival_plaque
700015394	158944319_1	USA	The Human Microbiome Project Consortium, 2012	16S rRNA	Stool
700015550	158944319_1	USA	The Human Microbiome Project Consortium, 2012	16S rRNA	Supragingival_plaque
700016000	158964549_1	USA	The Human Microbiome Project Consortium, 2012	16S rRNA	Stool
700016044	158964549_1	USA	The Human Microbiome Project Consortium, 2012	16S rRNA	Supragingival_plaque
700099746	158964549_2	USA	The Human Microbiome Project Consortium, 2012	16S rRNA	Stool
700099758	158964549_2	USA	The Human Microbiome Project Consortium, 2012	16S rRNA	Supragingival_plaque
700015702	158984779_1	USA	The Human Microbiome Project Consortium, 2012	16S rRNA	Stool
700015738	158984779_1	USA	The Human Microbiome Project Consortium, 2012	16S rRNA	Supragingival_plaque
700016004	159005010_1	USA	The Human Microbiome Project Consortium, 2012	16S rRNA	Stool
700016352	159005010_1	USA	The Human Microbiome Project Consortium, 2012	16S rRNA	Supragingival_plaque
700015386	159025240_1	USA	The Human Microbiome Project Consortium, 2012	16S rRNA	Stool
700015448	159025240_1	USA	The Human Microbiome Project Consortium, 2012	16S rRNA	Supragingival_plaque
700016008	159085930_1	USA	The Human Microbiome Project Consortium, 2012	16S rRNA	Stool
700016307	159085930_1	USA	The Human Microbiome Project Consortium, 2012	16S rRNA	Supragingival_plaque
700016136	159146620_1	USA	The Human Microbiome Project Consortium, 2012	16S rRNA	Stool
700016131	159146620_1	USA	The Human Microbiome Project Consortium, 2012	16S rRNA	Supragingival_plaque
700102905	159146620_2	USA	The Human Microbiome Project Consortium, 2012	16S rRNA	Stool
700102917	159146620_2	USA	The Human Microbiome Project Consortium, 2012	16S rRNA	Supragingival_plaque
700016608	159166850_1	USA	The Human Microbiome Project Consortium, 2012	16S rRNA	Stool
700016644	159166850_1	USA	The Human Microbiome Project Consortium, 2012	16S rRNA	Supragingival_plaque
700102242	159166850_2	USA	The Human Microbiome Project Consortium, 2012	16S rRNA	Stool
700102254	159166850_2	USA	The Human Microbiome Project Consortium, 2012	16S rRNA	Supragingival_plaque
700016542	159227541_1	USA	The Human Microbiome Project Consortium, 2012	16S rRNA	Stool
700016554	159227541_1	USA	The Human Microbiome Project Consortium, 2012	16S rRNA	Supragingival_plaque
700102585	159227541_2	USA	The Human Microbiome Project Consortium, 2012	16S rRNA	Stool
700102597	159227541_2	USA	The Human Microbiome Project Consortium, 2012	16S rRNA	Supragingival_plaque
700015979	159247771_1	USA	The Human Microbiome Project Consortium, 2012	16S rRNA	Stool
700033015	159247771_1	USA	The Human Microbiome Project Consortium, 2012	16S rRNA	Supragingival_plaque
700016902	159389382_1	USA	The Human Microbiome Project Consortium, 2012	16S rRNA	Stool
700016914	159389382_1	USA	The Human Microbiome Project Consortium, 2012	16S rRNA	Supragingival_plaque
700101638	159389382_2	USA	The Human Microbiome Project Consortium, 2012	16S rRNA	Stool
700101650	159389382_2	USA	The Human Microbiome Project Consortium, 2012	16S rRNA	Supragingival_plaque
700033436	159470302_1	USA	The Human Microbiome Project Consortium, 2012	16S rRNA	Stool
700033472	159470302_1	USA	The Human Microbiome Project Consortium, 2012	16S rRNA	Supragingival_plaque
700033726	159713063_1	USA	The Human Microbiome Project Consortium, 2012	16S rRNA	Stool
700033738	159713063_1	USA	The Human Microbiome Project Consortium, 2012	16S rRNA	Supragingival_plaque
700033130	159733294_1	USA	The Human Microbiome Project Consortium, 2012	16S rRNA	Stool
700033142	159733294_1	USA	The Human Microbiome Project Consortium, 2012	16S rRNA	Supragingival_plaque
700096590	160744799_1	USA	The Human Microbiome Project Consortium, 2012	16S rRNA	Stool
700096602	160744799_1	USA	The Human Microbiome Project Consortium, 2012	16S rRNA	Supragingival_plaque
700095774	160825720_1	USA	The Human Microbiome Project Consortium, 2012	16S rRNA	Stool
700095786	160825720_1	USA	The Human Microbiome Project Consortium, 2012	16S rRNA	Supragingival_plaque
700108284	160825720_2	USA	The Human Microbiome Project Consortium, 2012	16S rRNA	Stool
700108296	160825720_2	USA	The Human Microbiome Project Consortium, 2012	16S rRNA	Supragingival_plaque
700096568	160866180_1	USA	The Human Microbiome Project Consortium, 2012	16S rRNA	Stool
700096580	160866180_1	USA	The Human Microbiome Project Consortium, 2012	16S rRNA	Supragingival_plaque
700109317	160866180_2	USA	The Human Microbiome Project Consortium, 2012	16S rRNA	Stool
700109329	160866180_2	USA	The Human Microbiome Project Consortium, 2012	16S rRNA	Supragingival_plaque
700096267	160886410_1	USA	The Human Microbiome Project Consortium, 2012	16S rRNA	Stool
700096279	160886410_1	USA	The Human Microbiome Project Consortium, 2012	16S rRNA	Supragingival_plaque
700095956	160906640_1	USA	The Human Microbiome Project Consortium, 2012	16S rRNA	Stool
700095968	160906640_1	USA	The Human Microbiome Project Consortium, 2012	16S rRNA	Supragingival_plaque
700096047	160947100_1	USA	The Human Microbiome Project Consortium, 2012	16S rRNA	Stool
700096059	160947100_1	USA	The Human Microbiome Project Consortium, 2012	16S rRNA	Supragingival_plaque
700109807	160947100_2	USA	The Human Microbiome Project Consortium, 2012	16S rRNA	Stool
700109819	160947100_2	USA	The Human Microbiome Project Consortium, 2012	16S rRNA	Supragingival_plaque
700108473	160967330_2	USA	The Human Microbiome Project Consortium, 2012	16S rRNA	Stool
700108485	160967330_2	USA	The Human Microbiome Project Consortium, 2012	16S rRNA	Supragingival_plaque
700108954	161007791_2	USA	The Human Microbiome Project Consortium, 2012	16S rRNA	Stool
700108966	161007791_2	USA	The Human Microbiome Project Consortium, 2012	16S rRNA	Supragingival_plaque
700107993	161270782_2	USA	The Human Microbiome Project Consortium, 2012	16S rRNA	Stool
700108050	161270782_2	USA	The Human Microbiome Project Consortium, 2012	16S rRNA	Supragingival_plaque
700107816	161311242_2	USA	The Human Microbiome Project Consortium, 2012	16S rRNA	Stool
700107828	161311242_2	USA	The Human Microbiome Project Consortium, 2012	16S rRNA	Supragingival_plaque
700110221	161473083_2	USA	The Human Microbiome Project Consortium, 2012	16S rRNA	Stool
700110233	161473083_2	USA	The Human Microbiome Project Consortium, 2012	16S rRNA	Supragingival_plaque
700105049	178713055_1	USA	The Human Microbiome Project Consortium, 2012	16S rRNA	Stool
700105047	178713055_1	USA	The Human Microbiome Project Consortium, 2012	16S rRNA	Supragingival_plaque
700106701	184349034_1	USA	The Human Microbiome Project Consortium, 2012	16S rRNA	Stool
700106710	184349034_1	USA	The Human Microbiome Project Consortium, 2012	16S rRNA	Supragingival_plaque
700106551	208027353_1	USA	The Human Microbiome Project Consortium, 2012	16S rRNA	Stool
700106560	208027353_1	USA	The Human Microbiome Project Consortium, 2012	16S rRNA	Supragingival_plaque
700110155	246515023_2	USA	The Human Microbiome Project Consortium, 2012	16S rRNA	Stool
700110167	246515023_2	USA	The Human Microbiome Project Consortium, 2012	16S rRNA	Supragingival_plaque
700106979	275382046_1	USA	The Human Microbiome Project Consortium, 2012	16S rRNA	Stool
700106993	275382046_1	USA	The Human Microbiome Project Consortium, 2012	16S rRNA	Supragingival_plaque
700106333	289996019_1	USA	The Human Microbiome Project Consortium, 2012	16S rRNA	Stool
700106347	289996019_1	USA	The Human Microbiome Project Consortium, 2012	16S rRNA	Supragingival_plaque
700114162	289996019_2	USA	The Human Microbiome Project Consortium, 2012	16S rRNA	Stool
700114176	289996019_2	USA	The Human Microbiome Project Consortium, 2012	16S rRNA	Supragingival_plaque
700110587	295137534_2	USA	The Human Microbiome Project Consortium, 2012	16S rRNA	Stool
700110599	295137534_2	USA	The Human Microbiome Project Consortium, 2012	16S rRNA	Supragingival_plaque
700111505	336497421_2	USA	The Human Microbiome Project Consortium, 2012	16S rRNA	Stool
700111517	336497421_2	USA	The Human Microbiome Project Consortium, 2012	16S rRNA	Supragingival_plaque
700110644	368533040_2	USA	The Human Microbiome Project Consortium, 2012	16S rRNA	Stool
700110656	368533040_2	USA	The Human Microbiome Project Consortium, 2012	16S rRNA	Supragingival_plaque
700038956	370027359_1	USA	The Human Microbiome Project Consortium, 2012	16S rRNA	Stool
700038965	370027359_1	USA	The Human Microbiome Project Consortium, 2012	16S rRNA	Supragingival_plaque
700109383	370425937_2	USA	The Human Microbiome Project Consortium, 2012	16S rRNA	Stool
700109395	370425937_2	USA	The Human Microbiome Project Consortium, 2012	16S rRNA	Supragingival_plaque
700105787	375450439_1	USA	The Human Microbiome Project Consortium, 2012	16S rRNA	Stool
700105789	375450439_1	USA	The Human Microbiome Project Consortium, 2012	16S rRNA	Supragingival_plaque
700114798	375450439_2	USA	The Human Microbiome Project Consortium, 2012	16S rRNA	Stool
700114815	375450439_2	USA	The Human Microbiome Project Consortium, 2012	16S rRNA	Supragingival_plaque
700038594	404239096_1	USA	The Human Microbiome Project Consortium, 2012	16S rRNA	Stool
700038587	404239096_1	USA	The Human Microbiome Project Consortium, 2012	16S rRNA	Supragingival_plaque
700111811	414519462_2	USA	The Human Microbiome Project Consortium, 2012	16S rRNA	Stool
700111823	414519462_2	USA	The Human Microbiome Project Consortium, 2012	16S rRNA	Supragingival_plaque
700105991	465578759_1	USA	The Human Microbiome Project Consortium, 2012	16S rRNA	Stool
700105981	465578759_1	USA	The Human Microbiome Project Consortium, 2012	16S rRNA	Supragingival_plaque
700110701	492786515_2	USA	The Human Microbiome Project Consortium, 2012	16S rRNA	Stool
700110713	492786515_2	USA	The Human Microbiome Project Consortium, 2012	16S rRNA	Supragingival_plaque
700038741	508703490_1	USA	The Human Microbiome Project Consortium, 2012	16S rRNA	Stool
700038750	508703490_1	USA	The Human Microbiome Project Consortium, 2012	16S rRNA	Supragingival_plaque
700106412	517810313_1	USA	The Human Microbiome Project Consortium, 2012	16S rRNA	Stool
700106406	517810313_1	USA	The Human Microbiome Project Consortium, 2012	16S rRNA	Supragingival_plaque
700106504	553359145_1	USA	The Human Microbiome Project Consortium, 2012	16S rRNA	Stool
700106502	553359145_1	USA	The Human Microbiome Project Consortium, 2012	16S rRNA	Supragingival_plaque
700110419	604812005_2	USA	The Human Microbiome Project Consortium, 2012	16S rRNA	Stool
700110431	604812005_2	USA	The Human Microbiome Project Consortium, 2012	16S rRNA	Supragingival_plaque
700105153	612472597_1	USA	The Human Microbiome Project Consortium, 2012	16S rRNA	Stool
700105162	612472597_1	USA	The Human Microbiome Project Consortium, 2012	16S rRNA	Supragingival_plaque
700109230	638754422_2	USA	The Human Microbiome Project Consortium, 2012	16S rRNA	Stool
700109242	638754422_2	USA	The Human Microbiome Project Consortium, 2012	16S rRNA	Supragingival_plaque
700105468	643185023_1	USA	The Human Microbiome Project Consortium, 2012	16S rRNA	Stool
700105475	643185023_1	USA	The Human Microbiome Project Consortium, 2012	16S rRNA	Supragingival_plaque
700110353	650853796_2	USA	The Human Microbiome Project Consortium, 2012	16S rRNA	Stool
700110365	650853796_2	USA	The Human Microbiome Project Consortium, 2012	16S rRNA	Supragingival_plaque
700114218	663835652_1	USA	The Human Microbiome Project Consortium, 2012	16S rRNA	Stool
700114227	663835652_1	USA	The Human Microbiome Project Consortium, 2012	16S rRNA	Supragingival_plaque
700105882	668248235_1	USA	The Human Microbiome Project Consortium, 2012	16S rRNA	Stool
700105891	668248235_1	USA	The Human Microbiome Project Consortium, 2012	16S rRNA	Supragingival_plaque
700107189	686765762_1	USA	The Human Microbiome Project Consortium, 2012	16S rRNA	Stool
700107201	686765762_1	USA	The Human Microbiome Project Consortium, 2012	16S rRNA	Supragingival_plaque
700111026	686765762_2	USA	The Human Microbiome Project Consortium, 2012	16S rRNA	Stool
700111038	686765762_2	USA	The Human Microbiome Project Consortium, 2012	16S rRNA	Supragingival_plaque
700106065	737052003_1	USA	The Human Microbiome Project Consortium, 2012	16S rRNA	Stool
700106074	737052003_1	USA	The Human Microbiome Project Consortium, 2012	16S rRNA	Supragingival_plaque
700114000	763395383_2	USA	The Human Microbiome Project Consortium, 2012	16S rRNA	Stool
700114009	763395383_2	USA	The Human Microbiome Project Consortium, 2012	16S rRNA	Supragingival_plaque
700024449	763435843_2	USA	The Human Microbiome Project Consortium, 2012	16S rRNA	Stool
700024458	763435843_2	USA	The Human Microbiome Project Consortium, 2012	16S rRNA	Supragingival_plaque
700105685	763456073_2	USA	The Human Microbiome Project Consortium, 2012	16S rRNA	Stool
700105675	763456073_2	USA	The Human Microbiome Project Consortium, 2012	16S rRNA	Supragingival_plaque
700038493	763476303_2	USA	The Human Microbiome Project Consortium, 2012	16S rRNA	Stool
700038491	763476303_2	USA	The Human Microbiome Project Consortium, 2012	16S rRNA	Supragingival_plaque
700021295	763516763_1	USA	The Human Microbiome Project Consortium, 2012	16S rRNA	Stool
700021293	763516763_1	USA	The Human Microbiome Project Consortium, 2012	16S rRNA	Supragingival_plaque
700105834	763516763_2	USA	The Human Microbiome Project Consortium, 2012	16S rRNA	Stool
700105843	763516763_2	USA	The Human Microbiome Project Consortium, 2012	16S rRNA	Supragingival_plaque
700021677	763536994_1	USA	The Human Microbiome Project Consortium, 2012	16S rRNA	Stool
700021140	763536994_1	USA	The Human Microbiome Project Consortium, 2012	16S rRNA	Supragingival_plaque
700038445	763536994_2	USA	The Human Microbiome Project Consortium, 2012	16S rRNA	Stool
700038443	763536994_2	USA	The Human Microbiome Project Consortium, 2012	16S rRNA	Supragingival_plaque
700113599	763536994_3	USA	The Human Microbiome Project Consortium, 2012	16S rRNA	Stool
700113608	763536994_3	USA	The Human Microbiome Project Consortium, 2012	16S rRNA	Supragingival_plaque
700105421	763557224_2	USA	The Human Microbiome Project Consortium, 2012	16S rRNA	Stool
700105409	763557224_2	USA	The Human Microbiome Project Consortium, 2012	16S rRNA	Supragingival_plaque
700023290	763597684_1	USA	The Human Microbiome Project Consortium, 2012	16S rRNA	Stool
700023298	763597684_1	USA	The Human Microbiome Project Consortium, 2012	16S rRNA	Supragingival_plaque
700038021	763597684_2	USA	The Human Microbiome Project Consortium, 2012	16S rRNA	Stool
700038019	763597684_2	USA	The Human Microbiome Project Consortium, 2012	16S rRNA	Supragingival_plaque
700023188	763638144_1	USA	The Human Microbiome Project Consortium, 2012	16S rRNA	Stool
700023178	763638144_1	USA	The Human Microbiome Project Consortium, 2012	16S rRNA	Supragingival_plaque
700114267	763638144_2	USA	The Human Microbiome Project Consortium, 2012	16S rRNA	Stool
700114284	763638144_2	USA	The Human Microbiome Project Consortium, 2012	16S rRNA	Supragingival_plaque
700023066	763698834_1	USA	The Human Microbiome Project Consortium, 2012	16S rRNA	Stool
700023056	763698834_1	USA	The Human Microbiome Project Consortium, 2012	16S rRNA	Supragingival_plaque
700038702	763698834_2	USA	The Human Microbiome Project Consortium, 2012	16S rRNA	Stool
700038692	763698834_2	USA	The Human Microbiome Project Consortium, 2012	16S rRNA	Supragingival_plaque
700113503	763719065_2	USA	The Human Microbiome Project Consortium, 2012	16S rRNA	Stool
700113493	763719065_2	USA	The Human Microbiome Project Consortium, 2012	16S rRNA	Supragingival_plaque
700023815	763759525_1	USA	The Human Microbiome Project Consortium, 2012	16S rRNA	Stool
700023813	763759525_1	USA	The Human Microbiome Project Consortium, 2012	16S rRNA	Supragingival_plaque
700103672	763759525_2	USA	The Human Microbiome Project Consortium, 2012	16S rRNA	Stool
700103662	763759525_2	USA	The Human Microbiome Project Consortium, 2012	16S rRNA	Supragingival_plaque
700021902	763820215_1	USA	The Human Microbiome Project Consortium, 2012	16S rRNA	Stool
700021890	763820215_1	USA	The Human Microbiome Project Consortium, 2012	16S rRNA	Supragingival_plaque
700105210	763820215_2	USA	The Human Microbiome Project Consortium, 2012	16S rRNA	Stool
700105219	763820215_2	USA	The Human Microbiome Project Consortium, 2012	16S rRNA	Supragingival_plaque
700023237	763840445_1	USA	The Human Microbiome Project Consortium, 2012	16S rRNA	Stool
700023232	763840445_1	USA	The Human Microbiome Project Consortium, 2012	16S rRNA	Supragingival_plaque
700114105	763840445_2	USA	The Human Microbiome Project Consortium, 2012	16S rRNA	Stool
700114114	763840445_2	USA	The Human Microbiome Project Consortium, 2012	16S rRNA	Supragingival_plaque
700023551	763860675_1	USA	The Human Microbiome Project Consortium, 2012	16S rRNA	Stool
700023549	763860675_1	USA	The Human Microbiome Project Consortium, 2012	16S rRNA	Supragingival_plaque
700103446	763860675_2	USA	The Human Microbiome Project Consortium, 2012	16S rRNA	Stool
700103439	763860675_2	USA	The Human Microbiome Project Consortium, 2012	16S rRNA	Supragingival_plaque
700023701	763901136_1	USA	The Human Microbiome Project Consortium, 2012	16S rRNA	Stool
700023699	763901136_1	USA	The Human Microbiome Project Consortium, 2012	16S rRNA	Supragingival_plaque
700114615	763901136_2	USA	The Human Microbiome Project Consortium, 2012	16S rRNA	Stool
700114605	763901136_2	USA	The Human Microbiome Project Consortium, 2012	16S rRNA	Supragingival_plaque
700023447	763921366_1	USA	The Human Microbiome Project Consortium, 2012	16S rRNA	Stool
700023445	763921366_1	USA	The Human Microbiome Project Consortium, 2012	16S rRNA	Supragingival_plaque
700023919	763982056_1	USA	The Human Microbiome Project Consortium, 2012	16S rRNA	Stool
700023933	763982056_1	USA	The Human Microbiome Project Consortium, 2012	16S rRNA	Supragingival_plaque
700106615	763982056_2	USA	The Human Microbiome Project Consortium, 2012	16S rRNA	Stool
700106608	763982056_2	USA	The Human Microbiome Project Consortium, 2012	16S rRNA	Supragingival_plaque
700023509	764002286_1	USA	The Human Microbiome Project Consortium, 2012	16S rRNA	Stool
700023502	764002286_1	USA	The Human Microbiome Project Consortium, 2012	16S rRNA	Supragingival_plaque
700024492	764002286_2	USA	The Human Microbiome Project Consortium, 2012	16S rRNA	Stool
700024506	764002286_2	USA	The Human Microbiome Project Consortium, 2012	16S rRNA	Supragingival_plaque
700024024	764042746_1	USA	The Human Microbiome Project Consortium, 2012	16S rRNA	Stool
700024033	764042746_1	USA	The Human Microbiome Project Consortium, 2012	16S rRNA	Supragingival_plaque
700114442	764042746_2	USA	The Human Microbiome Project Consortium, 2012	16S rRNA	Stool
700114440	764042746_2	USA	The Human Microbiome Project Consortium, 2012	16S rRNA	Supragingival_plaque
700023634	764062976_1	USA	The Human Microbiome Project Consortium, 2012	16S rRNA	Stool
700023651	764062976_1	USA	The Human Microbiome Project Consortium, 2012	16S rRNA	Supragingival_plaque
700024086	764083206_1	USA	The Human Microbiome Project Consortium, 2012	16S rRNA	Stool
700024095	764083206_1	USA	The Human Microbiome Project Consortium, 2012	16S rRNA	Supragingival_plaque
700037539	764083206_2	USA	The Human Microbiome Project Consortium, 2012	16S rRNA	Stool
700037548	764083206_2	USA	The Human Microbiome Project Consortium, 2012	16S rRNA	Supragingival_plaque
700023872	764143897_1	USA	The Human Microbiome Project Consortium, 2012	16S rRNA	Stool
700023870	764143897_1	USA	The Human Microbiome Project Consortium, 2012	16S rRNA	Supragingival_plaque
700106809	764143897_2	USA	The Human Microbiome Project Consortium, 2012	16S rRNA	Stool
700106818	764143897_2	USA	The Human Microbiome Project Consortium, 2012	16S rRNA	Supragingival_plaque
700023967	764184357_1	USA	The Human Microbiome Project Consortium, 2012	16S rRNA	Stool
700023984	764184357_1	USA	The Human Microbiome Project Consortium, 2012	16S rRNA	Supragingival_plaque
700106018	764184357_2	USA	The Human Microbiome Project Consortium, 2012	16S rRNA	Stool
700106008	764184357_2	USA	The Human Microbiome Project Consortium, 2012	16S rRNA	Supragingival_plaque
700024408	764224817_1	USA	The Human Microbiome Project Consortium, 2012	16S rRNA	Stool
700024410	764224817_1	USA	The Human Microbiome Project Consortium, 2012	16S rRNA	Supragingival_plaque
700106663	764224817_2	USA	The Human Microbiome Project Consortium, 2012	16S rRNA	Stool
700106656	764224817_2	USA	The Human Microbiome Project Consortium, 2012	16S rRNA	Supragingival_plaque
700024141	764245047_1	USA	The Human Microbiome Project Consortium, 2012	16S rRNA	Stool
700024146	764245047_1	USA	The Human Microbiome Project Consortium, 2012	16S rRNA	Supragingival_plaque
700024201	764285508_1	USA	The Human Microbiome Project Consortium, 2012	16S rRNA	Stool
700024199	764285508_1	USA	The Human Microbiome Project Consortium, 2012	16S rRNA	Supragingival_plaque
700024545	764305738_1	USA	The Human Microbiome Project Consortium, 2012	16S rRNA	Stool
700024554	764305738_1	USA	The Human Microbiome Project Consortium, 2012	16S rRNA	Supragingival_plaque
700037453	764305738_2	USA	The Human Microbiome Project Consortium, 2012	16S rRNA	Stool
700037444	764305738_2	USA	The Human Microbiome Project Consortium, 2012	16S rRNA	Supragingival_plaque
700024593	764325968_1	USA	The Human Microbiome Project Consortium, 2012	16S rRNA	Stool
700024602	764325968_1	USA	The Human Microbiome Project Consortium, 2012	16S rRNA	Supragingival_plaque
700105274	764325968_2	USA	The Human Microbiome Project Consortium, 2012	16S rRNA	Stool
700105272	764325968_2	USA	The Human Microbiome Project Consortium, 2012	16S rRNA	Supragingival_plaque
700024234	764346198_1	USA	The Human Microbiome Project Consortium, 2012	16S rRNA	Stool
700024251	764346198_1	USA	The Human Microbiome Project Consortium, 2012	16S rRNA	Supragingival_plaque
700113542	764346198_2	USA	The Human Microbiome Project Consortium, 2012	16S rRNA	Stool
700113559	764346198_2	USA	The Human Microbiome Project Consortium, 2012	16S rRNA	Supragingival_plaque
700024646	764447348_1	USA	The Human Microbiome Project Consortium, 2012	16S rRNA	Stool
700024644	764447348_1	USA	The Human Microbiome Project Consortium, 2012	16S rRNA	Supragingival_plaque
700105739	764447348_2	USA	The Human Microbiome Project Consortium, 2012	16S rRNA	Stool
700105732	764447348_2	USA	The Human Microbiome Project Consortium, 2012	16S rRNA	Supragingival_plaque
700024349	764467579_1	USA	The Human Microbiome Project Consortium, 2012	16S rRNA	Stool
700024347	764467579_1	USA	The Human Microbiome Project Consortium, 2012	16S rRNA	Supragingival_plaque
700024296	764487809_1	USA	The Human Microbiome Project Consortium, 2012	16S rRNA	Stool
700024305	764487809_1	USA	The Human Microbiome Project Consortium, 2012	16S rRNA	Supragingival_plaque
700105355	764487809_2	USA	The Human Microbiome Project Consortium, 2012	16S rRNA	Stool
700105364	764487809_2	USA	The Human Microbiome Project Consortium, 2012	16S rRNA	Supragingival_plaque
700024689	764508039_1	USA	The Human Microbiome Project Consortium, 2012	16S rRNA	Stool
700024698	764508039_1	USA	The Human Microbiome Project Consortium, 2012	16S rRNA	Supragingival_plaque
700024732	764588959_1	USA	The Human Microbiome Project Consortium, 2012	16S rRNA	Stool
700024749	764588959_1	USA	The Human Microbiome Project Consortium, 2012	16S rRNA	Supragingival_plaque
700024846	764649650_1	USA	The Human Microbiome Project Consortium, 2012	16S rRNA	Stool
700024863	764649650_1	USA	The Human Microbiome Project Consortium, 2012	16S rRNA	Supragingival_plaque
700024908	764669880_1	USA	The Human Microbiome Project Consortium, 2012	16S rRNA	Stool
700024915	764669880_1	USA	The Human Microbiome Project Consortium, 2012	16S rRNA	Supragingival_plaque
700038231	764669880_2	USA	The Human Microbiome Project Consortium, 2012	16S rRNA	Stool
700038222	764669880_2	USA	The Human Microbiome Project Consortium, 2012	16S rRNA	Supragingival_plaque
700113013	764750800_2	USA	The Human Microbiome Project Consortium, 2012	16S rRNA	Stool
700113022	764750800_2	USA	The Human Microbiome Project Consortium, 2012	16S rRNA	Supragingival_plaque
700106876	764811490_2	USA	The Human Microbiome Project Consortium, 2012	16S rRNA	Stool
700106866	764811490_2	USA	The Human Microbiome Project Consortium, 2012	16S rRNA	Supragingival_plaque
700114717	764831721_2	USA	The Human Microbiome Project Consortium, 2012	16S rRNA	Stool
700114715	764831721_2	USA	The Human Microbiome Project Consortium, 2012	16S rRNA	Supragingival_plaque
700113066	764872181_2	USA	The Human Microbiome Project Consortium, 2012	16S rRNA	Stool
700113064	764872181_2	USA	The Human Microbiome Project Consortium, 2012	16S rRNA	Supragingival_plaque
700038354	764892411_2	USA	The Human Microbiome Project Consortium, 2012	16S rRNA	Stool
700038352	764892411_2	USA	The Human Microbiome Project Consortium, 2012	16S rRNA	Supragingival_plaque
700114387	764953101_2	USA	The Human Microbiome Project Consortium, 2012	16S rRNA	Stool
700114380	764953101_2	USA	The Human Microbiome Project Consortium, 2012	16S rRNA	Supragingival_plaque
700037123	765013792_1	USA	The Human Microbiome Project Consortium, 2012	16S rRNA	Stool
700037132	765013792_1	USA	The Human Microbiome Project Consortium, 2012	16S rRNA	Supragingival_plaque
700037700	765034022_1	USA	The Human Microbiome Project Consortium, 2012	16S rRNA	Stool
700037696	765034022_1	USA	The Human Microbiome Project Consortium, 2012	16S rRNA	Supragingival_plaque
700024966	765074482_1	USA	The Human Microbiome Project Consortium, 2012	16S rRNA	Stool
700024964	765074482_1	USA	The Human Microbiome Project Consortium, 2012	16S rRNA	Supragingival_plaque
700105580	765074482_2	USA	The Human Microbiome Project Consortium, 2012	16S rRNA	Stool
700105578	765074482_2	USA	The Human Microbiome Project Consortium, 2012	16S rRNA	Supragingival_plaque
700037090	765155402_1	USA	The Human Microbiome Project Consortium, 2012	16S rRNA	Stool
700037083	765155402_1	USA	The Human Microbiome Project Consortium, 2012	16S rRNA	Supragingival_plaque
700037198	765195863_1	USA	The Human Microbiome Project Consortium, 2012	16S rRNA	Stool
700037188	765195863_1	USA	The Human Microbiome Project Consortium, 2012	16S rRNA	Supragingival_plaque
700037357	765216093_1	USA	The Human Microbiome Project Consortium, 2012	16S rRNA	Stool
700037350	765216093_1	USA	The Human Microbiome Project Consortium, 2012	16S rRNA	Supragingival_plaque
700037303	765256553_1	USA	The Human Microbiome Project Consortium, 2012	16S rRNA	Stool
700037293	765256553_1	USA	The Human Microbiome Project Consortium, 2012	16S rRNA	Supragingival_plaque
700037405	765276783_1	USA	The Human Microbiome Project Consortium, 2012	16S rRNA	Stool
700037398	765276783_1	USA	The Human Microbiome Project Consortium, 2012	16S rRNA	Supragingival_plaque
700037967	765317243_1	USA	The Human Microbiome Project Consortium, 2012	16S rRNA	Stool
700037965	765317243_1	USA	The Human Microbiome Project Consortium, 2012	16S rRNA	Supragingival_plaque
700037814	765337473_1	USA	The Human Microbiome Project Consortium, 2012	16S rRNA	Stool
700037804	765337473_1	USA	The Human Microbiome Project Consortium, 2012	16S rRNA	Supragingival_plaque
700110812	809635352_2	USA	The Human Microbiome Project Consortium, 2012	16S rRNA	Stool
700110824	809635352_2	USA	The Human Microbiome Project Consortium, 2012	16S rRNA	Supragingival_plaque
700110287	892969023_2	USA	The Human Microbiome Project Consortium, 2012	16S rRNA	Stool
700110299	892969023_2	USA	The Human Microbiome Project Consortium, 2012	16S rRNA	Supragingival_plaque
700111574	937495960_1	USA	The Human Microbiome Project Consortium, 2012	16S rRNA	Stool
700111586	937495960_1	USA	The Human Microbiome Project Consortium, 2012	16S rRNA	Supragingival_plaque
700105613	953045535_1	USA	The Human Microbiome Project Consortium, 2012	16S rRNA	Stool
700105629	953045535_1	USA	The Human Microbiome Project Consortium, 2012	16S rRNA	Supragingival_plaque
700109107	970836795_2	USA	The Human Microbiome Project Consortium, 2012	16S rRNA	Stool
700109119	970836795_2	USA	The Human Microbiome Project Consortium, 2012	16S rRNA	Supragingival_plaque
CFP10	FAS_RFa19_pilot	ITALY	Russo et al., 2018	16S rRNA	Stool
CFP10	FAS_RFa9_pilot	ITALY	Russo et al., 2018	16S rRNA	Saliva
CFP11	FAS_RFa20_pilot	ITALY	Russo et al., 2018	16S rRNA	Stool
CFP11	FAS_RFa10_pilot	ITALY	Russo et al., 2018	16S rRNA	Saliva
CFP3	FAS_RFa13_pilot	ITALY	Russo et al., 2018	16S rRNA	Stool
CFP3	FAS_RFa3_pilot	ITALY	Russo et al., 2018	16S rRNA	Saliva
CFP6	FAS_RFa15_pilot	ITALY	Russo et al., 2018	16S rRNA	Stool
CFP6	FAS_RFa5_pilot	ITALY	Russo et al., 2018	16S rRNA	Saliva
CFP7	FAS_RFa16_pilot	ITALY	Russo et al., 2018	16S rRNA	Stool
CFP7	FAS_RFa6_pilot	ITALY	Russo et al., 2018	16S rRNA	Saliva
CFP8	FAS_RFa17_pilot	ITALY	Russo et al., 2018	16S rRNA	Stool
CFP8	FAS_RFa7_pilot	ITALY	Russo et al., 2018	16S rRNA	Saliva
CFP9	FAS_RFa18_pilot	ITALY	Russo et al., 2018	16S rRNA	Stool
CFP9	FAS_RFa8_pilot	ITALY	Russo et al., 2018	16S rRNA	Saliva
HP1	T30.1F.001.2	UK	Zaura et al., 2015	16S rRNA	Stool
HP1	HP.S001.2	UK	Zaura et al., 2015	16S rRNA	Saliva
HP10	T30.1.F.010.2	UK	Zaura et al., 2015	16S rRNA	Stool
HP10	HP.S010.2	UK	Zaura et al., 2015	16S rRNA	Saliva
HP11	T30.1.F.011.2	UK	Zaura et al., 2015	16S rRNA	Stool
HP11	HP.S011.2	UK	Zaura et al., 2015	16S rRNA	Saliva
HP12	T30.2.F.012.2	UK	Zaura et al., 2015	16S rRNA	Stool
HP12	HP.S012.2	UK	Zaura et al., 2015	16S rRNA	Saliva
HP13	T30.2.F.013.2	UK	Zaura et al., 2015	16S rRNA	Stool
HP13	HP.S013.2	UK	Zaura et al., 2015	16S rRNA	Saliva
HP139	T30.2.F.139.2	UK	Zaura et al., 2015	16S rRNA	Stool
HP139	HP.S139.2	UK	Zaura et al., 2015	16S rRNA	Saliva
HP14	T30.2.F.014.2	UK	Zaura et al., 2015	16S rRNA	Stool
HP14	HP.S014.2	UK	Zaura et al., 2015	16S rRNA	Saliva
HP15	T30.2.F.015.2	UK	Zaura et al., 2015	16S rRNA	Stool
HP15	HP.S015.2	UK	Zaura et al., 2015	16S rRNA	Saliva
HP17	T30.2.F.017.2	UK	Zaura et al., 2015	16S rRNA	Stool
HP17	HP.S017.2	UK	Zaura et al., 2015	16S rRNA	Saliva
HP18	T30.2.F.018.2	UK	Zaura et al., 2015	16S rRNA	Stool
HP18	HP.S018.2	UK	Zaura et al., 2015	16S rRNA	Saliva
HP19	HP.F019.2	UK	Zaura et al., 2015	16S rRNA	Stool
HP19	HP.S019.2	UK	Zaura et al., 2015	16S rRNA	Saliva
HP2	T30.1F.002.2	UK	Zaura et al., 2015	16S rRNA	Stool
HP2	HP.S002.2	UK	Zaura et al., 2015	16S rRNA	Saliva
HP20	HP.F020.2	UK	Zaura et al., 2015	16S rRNA	Stool
HP20	HP.S020.2	UK	Zaura et al., 2015	16S rRNA	Saliva
HP21	HP.F021.2	UK	Zaura et al., 2015	16S rRNA	Stool
HP21	HP.S021.2	UK	Zaura et al., 2015	16S rRNA	Saliva
HP22	HP.F022.2	UK	Zaura et al., 2015	16S rRNA	Stool
HP22	HP.S022.2	UK	Zaura et al., 2015	16S rRNA	Saliva
HP23	T.31.1.F.023.2	UK	Zaura et al., 2015	16S rRNA	Stool
HP23	HP.S023.2	UK	Zaura et al., 2015	16S rRNA	Saliva
HP24	T.31.1.F.024.2	UK	Zaura et al., 2015	16S rRNA	Stool
HP24	HP.S024.2	UK	Zaura et al., 2015	16S rRNA	Saliva
HP25	T.31.1.F.025.2	UK	Zaura et al., 2015	16S rRNA	Stool
HP25	HP.S025.2	UK	Zaura et al., 2015	16S rRNA	Saliva
HP27	T.31.1.F.027.2	UK	Zaura et al., 2015	16S rRNA	Stool
HP27	HP.S027.2	UK	Zaura et al., 2015	16S rRNA	Saliva
HP28	T.31.1.F.028.2	UK	Zaura et al., 2015	16S rRNA	Stool
HP28	HP.S028.2	UK	Zaura et al., 2015	16S rRNA	Saliva
HP3	T30.1.F.003.2	UK	Zaura et al., 2015	16S rRNA	Stool
HP3	HP.S003.2	UK	Zaura et al., 2015	16S rRNA	Saliva
HP30	T.31.1.F.030.2	UK	Zaura et al., 2015	16S rRNA	Stool
HP30	HP.S030.2	UK	Zaura et al., 2015	16S rRNA	Saliva
HP32	T.31.1.F.032.2	UK	Zaura et al., 2015	16S rRNA	Stool
HP32	HP.S032.2	UK	Zaura et al., 2015	16S rRNA	Saliva
HP33	T.31.1.F.033.2	UK	Zaura et al., 2015	16S rRNA	Stool
HP33	HP.S033.2	UK	Zaura et al., 2015	16S rRNA	Saliva
HP35	T.31.1.F.035.2	UK	Zaura et al., 2015	16S rRNA	Stool
HP35	HP.S035.2	UK	Zaura et al., 2015	16S rRNA	Saliva
HP36	T.31.1.F.036.2	UK	Zaura et al., 2015	16S rRNA	Stool
HP36	HP.S036.2	UK	Zaura et al., 2015	16S rRNA	Saliva
HP37	T.31.1.F.037.2	UK	Zaura et al., 2015	16S rRNA	Stool
HP37	HP.S037.2	UK	Zaura et al., 2015	16S rRNA	Saliva
HP38	T30.2.F.038.2	UK	Zaura et al., 2015	16S rRNA	Stool
HP38	HP.S038.2	UK	Zaura et al., 2015	16S rRNA	Saliva
HP4	T30.1.F.004.2	UK	Zaura et al., 2015	16S rRNA	Stool
HP4	HP.S004.2	UK	Zaura et al., 2015	16S rRNA	Saliva
HP40	T30.2.F.040.2	UK	Zaura et al., 2015	16S rRNA	Stool
HP40	HP.S040.2	UK	Zaura et al., 2015	16S rRNA	Saliva
HP41	T30.2.F.041.2	UK	Zaura et al., 2015	16S rRNA	Stool
HP41	HP.S041.2	UK	Zaura et al., 2015	16S rRNA	Saliva
HP42	T30.2.F.042.2	UK	Zaura et al., 2015	16S rRNA	Stool
HP42	HP.S042.2	UK	Zaura et al., 2015	16S rRNA	Saliva
HP5	T30.1.F.005.2	UK	Zaura et al., 2015	16S rRNA	Stool
HP5	HP.S005.2	UK	Zaura et al., 2015	16S rRNA	Saliva
HP6	T30.1.F.006.2	UK	Zaura et al., 2015	16S rRNA	Stool
HP6	HP.S006.2	UK	Zaura et al., 2015	16S rRNA	Saliva
HP7	T30.1.F.007.2	UK	Zaura et al., 2015	16S rRNA	Stool
HP7	HP.S007.2	UK	Zaura et al., 2015	16S rRNA	Saliva
HP8	T30.1.F.008.2	UK	Zaura et al., 2015	16S rRNA	Stool
HP8	HP.S008.2	UK	Zaura et al., 2015	16S rRNA	Saliva
HP9	T30.1.F.009.2	UK	Zaura et al., 2015	16S rRNA	Stool
HP9	HP.S009.2	UK	Zaura et al., 2015	16S rRNA	Saliva
KI1	T.38.F.01.2	SWEDEN	Zaura et al., 2015	16S rRNA	Stool
KI1	KI.S01.2	SWEDEN	Zaura et al., 2015	16S rRNA	Saliva
KI10	T.38.F.10.2	SWEDEN	Zaura et al., 2015	16S rRNA	Stool
KI10	KI.S10.2	SWEDEN	Zaura et al., 2015	16S rRNA	Saliva
KI11	T.38.F.11.2	SWEDEN	Zaura et al., 2015	16S rRNA	Stool
KI11	KI.S11.2	SWEDEN	Zaura et al., 2015	16S rRNA	Saliva
KI12	T.38.F.12.2	SWEDEN	Zaura et al., 2015	16S rRNA	Stool
KI12	KI.S12.2	SWEDEN	Zaura et al., 2015	16S rRNA	Saliva
KI13	T.38.F.13.2	SWEDEN	Zaura et al., 2015	16S rRNA	Stool
KI13	KI.S13.2	SWEDEN	Zaura et al., 2015	16S rRNA	Saliva
KI14	T.38.F.14.2	SWEDEN	Zaura et al., 2015	16S rRNA	Stool
KI14	KI.S14.2	SWEDEN	Zaura et al., 2015	16S rRNA	Saliva
KI15	T.38.F.15.2	SWEDEN	Zaura et al., 2015	16S rRNA	Stool
KI15	KI.S15.2	SWEDEN	Zaura et al., 2015	16S rRNA	Saliva
KI16	T.38.F.16.2	SWEDEN	Zaura et al., 2015	16S rRNA	Stool
KI16	KI.S16.2	SWEDEN	Zaura et al., 2015	16S rRNA	Saliva
KI17	T.38.F.17.2	SWEDEN	Zaura et al., 2015	16S rRNA	Stool
KI17	KI.S17.2	SWEDEN	Zaura et al., 2015	16S rRNA	Saliva
KI18	T.38.F.18.2	SWEDEN	Zaura et al., 2015	16S rRNA	Stool
KI18	KI.S18.2	SWEDEN	Zaura et al., 2015	16S rRNA	Saliva
KI19	T.38.F.19.2	SWEDEN	Zaura et al., 2015	16S rRNA	Stool
KI19	KI.S19.2	SWEDEN	Zaura et al., 2015	16S rRNA	Saliva
KI2	T.38.F.02.2	SWEDEN	Zaura et al., 2015	16S rRNA	Stool
KI2	KI.S02.2	SWEDEN	Zaura et al., 2015	16S rRNA	Saliva
KI20	T.38.F.20.2	SWEDEN	Zaura et al., 2015	16S rRNA	Stool
KI20	KI.S20.2	SWEDEN	Zaura et al., 2015	16S rRNA	Saliva
KI21	T.38.F.21.2	SWEDEN	Zaura et al., 2015	16S rRNA	Stool
KI21	KI.S21.2	SWEDEN	Zaura et al., 2015	16S rRNA	Saliva
KI22	T.38.F.22.2	SWEDEN	Zaura et al., 2015	16S rRNA	Stool
KI22	KI.S22.2	SWEDEN	Zaura et al., 2015	16S rRNA	Saliva
KI23	T.38.F.23.2	SWEDEN	Zaura et al., 2015	16S rRNA	Stool
KI23	KI.S23.2	SWEDEN	Zaura et al., 2015	16S rRNA	Saliva
KI24	T.38.F.24.2	SWEDEN	Zaura et al., 2015	16S rRNA	Stool
KI24	KI.S24.2	SWEDEN	Zaura et al., 2015	16S rRNA	Saliva
KI25	T.38.F.25.2	SWEDEN	Zaura et al., 2015	16S rRNA	Stool
KI25	KI.S25.2	SWEDEN	Zaura et al., 2015	16S rRNA	Saliva
KI26	T.38.F.26.2	SWEDEN	Zaura et al., 2015	16S rRNA	Stool
KI26	KI.S26.2	SWEDEN	Zaura et al., 2015	16S rRNA	Saliva
KI27	T.38.F.27.2	SWEDEN	Zaura et al., 2015	16S rRNA	Stool
KI27	KI.S27.2	SWEDEN	Zaura et al., 2015	16S rRNA	Saliva
KI28	T.38.F.28.2	SWEDEN	Zaura et al., 2015	16S rRNA	Stool
KI28	KI.S28.2	SWEDEN	Zaura et al., 2015	16S rRNA	Saliva
KI3	T.38.F.03.2	SWEDEN	Zaura et al., 2015	16S rRNA	Stool
KI3	KI.S03.2	SWEDEN	Zaura et al., 2015	16S rRNA	Saliva
KI30	T.38.F.30.2	SWEDEN	Zaura et al., 2015	16S rRNA	Stool
KI30	KI.S30.2	SWEDEN	Zaura et al., 2015	16S rRNA	Saliva
KI4	T.38.F.04.2	SWEDEN	Zaura et al., 2015	16S rRNA	Stool
KI4	KI.S04.2	SWEDEN	Zaura et al., 2015	16S rRNA	Saliva
KI5	T.45.F.05.2	SWEDEN	Zaura et al., 2015	16S rRNA	Stool
KI5	KI.S05.2	SWEDEN	Zaura et al., 2015	16S rRNA	Saliva
KI6	T.38.F.06.2	SWEDEN	Zaura et al., 2015	16S rRNA	Stool
KI6	KI.S06.2	SWEDEN	Zaura et al., 2015	16S rRNA	Saliva
KI7	T.38.F.07.2	SWEDEN	Zaura et al., 2015	16S rRNA	Stool
KI7	KI.S07.2	SWEDEN	Zaura et al., 2015	16S rRNA	Saliva
KI8	T.38.F.08.2	SWEDEN	Zaura et al., 2015	16S rRNA	Stool
KI8	KI.S08.2	SWEDEN	Zaura et al., 2015	16S rRNA	Saliva
KI9	T.38.F.09.2	SWEDEN	Zaura et al., 2015	16S rRNA	Stool
KI9	KI.S09.2	SWEDEN	Zaura et al., 2015	16S rRNA	Saliva
M1.1	G30492	FIJI	Brito et al., 2016	Shotgun metagenomics	Stool
M1.1	G31403	FIJI	Brito et al., 2016	Shotgun metagenomics	Saliva
M1.10	G30460	FIJI	Brito et al., 2016	Shotgun metagenomics	Stool
M1.10	G31377	FIJI	Brito et al., 2016	Shotgun metagenomics	Saliva
M1.15	G30775	FIJI	Brito et al., 2016	Shotgun metagenomics	Stool
M1.15	G31448	FIJI	Brito et al., 2016	Shotgun metagenomics	Saliva
M1.16	G30471	FIJI	Brito et al., 2016	Shotgun metagenomics	Stool
M1.16	G31460	FIJI	Brito et al., 2016	Shotgun metagenomics	Saliva
M1.20	G30483	FIJI	Brito et al., 2016	Shotgun metagenomics	Stool
M1.20	G31400	FIJI	Brito et al., 2016	Shotgun metagenomics	Saliva
M1.22	G30494	FIJI	Brito et al., 2016	Shotgun metagenomics	Stool
M1.22	G31446	FIJI	Brito et al., 2016	Shotgun metagenomics	Saliva
M1.23	G30783	FIJI	Brito et al., 2016	Shotgun metagenomics	Stool
M1.23	G31435	FIJI	Brito et al., 2016	Shotgun metagenomics	Saliva
M1.24	G30517	FIJI	Brito et al., 2016	Shotgun metagenomics	Stool
M1.24	G31445	FIJI	Brito et al., 2016	Shotgun metagenomics	Saliva
M1.25	G30529	FIJI	Brito et al., 2016	Shotgun metagenomics	Stool
M1.25	G31438	FIJI	Brito et al., 2016	Shotgun metagenomics	Saliva
M1.26	G30540	FIJI	Brito et al., 2016	Shotgun metagenomics	Stool
M1.26	G31401	FIJI	Brito et al., 2016	Shotgun metagenomics	Saliva
M1.29	G30805	FIJI	Brito et al., 2016	Shotgun metagenomics	Stool
M1.29	G31423	FIJI	Brito et al., 2016	Shotgun metagenomics	Saliva
M1.3	G30744	FIJI	Brito et al., 2016	Shotgun metagenomics	Stool
M1.3	G31447	FIJI	Brito et al., 2016	Shotgun metagenomics	Saliva
M1.35	G30756	FIJI	Brito et al., 2016	Shotgun metagenomics	Stool
M1.35	G31416	FIJI	Brito et al., 2016	Shotgun metagenomics	Saliva
M1.36	G30768	FIJI	Brito et al., 2016	Shotgun metagenomics	Stool
M1.36	G31427	FIJI	Brito et al., 2016	Shotgun metagenomics	Saliva
M1.37	G30763	FIJI	Brito et al., 2016	Shotgun metagenomics	Stool
M1.37	G31439	FIJI	Brito et al., 2016	Shotgun metagenomics	Saliva
M1.38	G30472	FIJI	Brito et al., 2016	Shotgun metagenomics	Stool
M1.38	G31340	FIJI	Brito et al., 2016	Shotgun metagenomics	Saliva
M1.4	G30484	FIJI	Brito et al., 2016	Shotgun metagenomics	Stool
M1.4	G31434	FIJI	Brito et al., 2016	Shotgun metagenomics	Saliva
M1.42	G30495	FIJI	Brito et al., 2016	Shotgun metagenomics	Stool
M1.42	G31394	FIJI	Brito et al., 2016	Shotgun metagenomics	Saliva
M1.44	G30506	FIJI	Brito et al., 2016	Shotgun metagenomics	Stool
M1.44	G31318	FIJI	Brito et al., 2016	Shotgun metagenomics	Saliva
M1.48	G30518	FIJI	Brito et al., 2016	Shotgun metagenomics	Stool
M1.48	G31463	FIJI	Brito et al., 2016	Shotgun metagenomics	Saliva
M1.5	G30530	FIJI	Brito et al., 2016	Shotgun metagenomics	Stool
M1.5	G31395	FIJI	Brito et al., 2016	Shotgun metagenomics	Saliva
M1.52	G30541	FIJI	Brito et al., 2016	Shotgun metagenomics	Stool
M1.52	G31429	FIJI	Brito et al., 2016	Shotgun metagenomics	Saliva
M1.57	G30473	FIJI	Brito et al., 2016	Shotgun metagenomics	Stool
M1.57	G31456	FIJI	Brito et al., 2016	Shotgun metagenomics	Saliva
M1.59	G30785	FIJI	Brito et al., 2016	Shotgun metagenomics	Stool
M1.59	G31407	FIJI	Brito et al., 2016	Shotgun metagenomics	Saliva
M1.6	G30485	FIJI	Brito et al., 2016	Shotgun metagenomics	Stool
M1.6	G31422	FIJI	Brito et al., 2016	Shotgun metagenomics	Saliva
M1.61	G30496	FIJI	Brito et al., 2016	Shotgun metagenomics	Stool
M1.61	G31388	FIJI	Brito et al., 2016	Shotgun metagenomics	Saliva
M1.62	G30507	FIJI	Brito et al., 2016	Shotgun metagenomics	Stool
M1.62	G31458	FIJI	Brito et al., 2016	Shotgun metagenomics	Saliva
M1.64	G30531	FIJI	Brito et al., 2016	Shotgun metagenomics	Stool
M1.64	G31412	FIJI	Brito et al., 2016	Shotgun metagenomics	Saliva
M1.65	G30542	FIJI	Brito et al., 2016	Shotgun metagenomics	Stool
M1.65	G31378	FIJI	Brito et al., 2016	Shotgun metagenomics	Saliva
M1.7	G30462	FIJI	Brito et al., 2016	Shotgun metagenomics	Stool
M1.7	G31385	FIJI	Brito et al., 2016	Shotgun metagenomics	Saliva
M1.8	G30482	FIJI	Brito et al., 2016	Shotgun metagenomics	Stool
M1.8	G31408	FIJI	Brito et al., 2016	Shotgun metagenomics	Saliva
M2.11	G30826	FIJI	Brito et al., 2016	Shotgun metagenomics	Stool
M2.11	G30824	FIJI	Brito et al., 2016	Shotgun metagenomics	Saliva
M2.31	G30474	FIJI	Brito et al., 2016	Shotgun metagenomics	Stool
M2.31	G31402	FIJI	Brito et al., 2016	Shotgun metagenomics	Saliva
M2.32	G30799	FIJI	Brito et al., 2016	Shotgun metagenomics	Stool
M2.32	G31455	FIJI	Brito et al., 2016	Shotgun metagenomics	Saliva
M2.36	G30759	FIJI	Brito et al., 2016	Shotgun metagenomics	Stool
M2.36	G31072	FIJI	Brito et al., 2016	Shotgun metagenomics	Saliva
M2.37	G30486	FIJI	Brito et al., 2016	Shotgun metagenomics	Stool
M2.37	G31083	FIJI	Brito et al., 2016	Shotgun metagenomics	Saliva
M2.38	G30497	FIJI	Brito et al., 2016	Shotgun metagenomics	Stool
M2.38	G31095	FIJI	Brito et al., 2016	Shotgun metagenomics	Saliva
M2.39	G30807	FIJI	Brito et al., 2016	Shotgun metagenomics	Stool
M2.39	G31106	FIJI	Brito et al., 2016	Shotgun metagenomics	Saliva
M2.40	G30508	FIJI	Brito et al., 2016	Shotgun metagenomics	Stool
M2.40	G31152	FIJI	Brito et al., 2016	Shotgun metagenomics	Saliva
M2.41	G30520	FIJI	Brito et al., 2016	Shotgun metagenomics	Stool
M2.41	G31073	FIJI	Brito et al., 2016	Shotgun metagenomics	Saliva
M2.44	G30543	FIJI	Brito et al., 2016	Shotgun metagenomics	Stool
M2.44	G31107	FIJI	Brito et al., 2016	Shotgun metagenomics	Saliva
M2.45	G30463	FIJI	Brito et al., 2016	Shotgun metagenomics	Stool
M2.45	G31118	FIJI	Brito et al., 2016	Shotgun metagenomics	Saliva
M2.46	G30475	FIJI	Brito et al., 2016	Shotgun metagenomics	Stool
M2.46	G31352	FIJI	Brito et al., 2016	Shotgun metagenomics	Saliva
M2.48	G30487	FIJI	Brito et al., 2016	Shotgun metagenomics	Stool
M2.48	G31130	FIJI	Brito et al., 2016	Shotgun metagenomics	Saliva
M2.49	G30498	FIJI	Brito et al., 2016	Shotgun metagenomics	Stool
M2.49	G31142	FIJI	Brito et al., 2016	Shotgun metagenomics	Saliva
M2.5	G30509	FIJI	Brito et al., 2016	Shotgun metagenomics	Stool
M2.5	G31390	FIJI	Brito et al., 2016	Shotgun metagenomics	Saliva
M2.50	G30521	FIJI	Brito et al., 2016	Shotgun metagenomics	Stool
M2.50	G31153	FIJI	Brito et al., 2016	Shotgun metagenomics	Saliva
M2.51	G30532	FIJI	Brito et al., 2016	Shotgun metagenomics	Stool
M2.51	G31085	FIJI	Brito et al., 2016	Shotgun metagenomics	Saliva
M2.52	G30817	FIJI	Brito et al., 2016	Shotgun metagenomics	Stool
M2.52	G31097	FIJI	Brito et al., 2016	Shotgun metagenomics	Saliva
M2.56	G30544	FIJI	Brito et al., 2016	Shotgun metagenomics	Stool
M2.56	G31143	FIJI	Brito et al., 2016	Shotgun metagenomics	Saliva
M2.57	G30464	FIJI	Brito et al., 2016	Shotgun metagenomics	Stool
M2.57	G31154	FIJI	Brito et al., 2016	Shotgun metagenomics	Saliva
M2.58	G30767	FIJI	Brito et al., 2016	Shotgun metagenomics	Stool
M2.58	G31074	FIJI	Brito et al., 2016	Shotgun metagenomics	Saliva
M2.60	G30782	FIJI	Brito et al., 2016	Shotgun metagenomics	Stool
M2.60	G31098	FIJI	Brito et al., 2016	Shotgun metagenomics	Saliva
W1.1	G30550	FIJI	Brito et al., 2016	Shotgun metagenomics	Stool
W1.1	G31087	FIJI	Brito et al., 2016	Shotgun metagenomics	Saliva
W1.11	G30820	FIJI	Brito et al., 2016	Shotgun metagenomics	Stool
W1.11	G31110	FIJI	Brito et al., 2016	Shotgun metagenomics	Saliva
W1.15	G30789	FIJI	Brito et al., 2016	Shotgun metagenomics	Stool
W1.15	G31457	FIJI	Brito et al., 2016	Shotgun metagenomics	Saliva
W1.18	G30772	FIJI	Brito et al., 2016	Shotgun metagenomics	Stool
W1.18	G31144	FIJI	Brito et al., 2016	Shotgun metagenomics	Saliva
W1.2	G30778	FIJI	Brito et al., 2016	Shotgun metagenomics	Stool
W1.2	G31076	FIJI	Brito et al., 2016	Shotgun metagenomics	Saliva
W1.20	G30812	FIJI	Brito et al., 2016	Shotgun metagenomics	Stool
W1.20	G31088	FIJI	Brito et al., 2016	Shotgun metagenomics	Saliva
W1.22	G30766	FIJI	Brito et al., 2016	Shotgun metagenomics	Stool
W1.22	G31100	FIJI	Brito et al., 2016	Shotgun metagenomics	Saliva
W1.26	G30747	FIJI	Brito et al., 2016	Shotgun metagenomics	Stool
W1.26	G31145	FIJI	Brito et al., 2016	Shotgun metagenomics	Saliva
W1.3	G30510	FIJI	Brito et al., 2016	Shotgun metagenomics	Stool
W1.3	G31089	FIJI	Brito et al., 2016	Shotgun metagenomics	Saliva
W1.31	G30791	FIJI	Brito et al., 2016	Shotgun metagenomics	Stool
W1.31	G31389	FIJI	Brito et al., 2016	Shotgun metagenomics	Saliva
W1.36	G30533	FIJI	Brito et al., 2016	Shotgun metagenomics	Stool
W1.36	G31399	FIJI	Brito et al., 2016	Shotgun metagenomics	Saliva
W1.37	G30545	FIJI	Brito et al., 2016	Shotgun metagenomics	Stool
W1.37	G31123	FIJI	Brito et al., 2016	Shotgun metagenomics	Saliva
W1.38	G30821	FIJI	Brito et al., 2016	Shotgun metagenomics	Stool
W1.38	G31135	FIJI	Brito et al., 2016	Shotgun metagenomics	Saliva
W1.39	G30465	FIJI	Brito et al., 2016	Shotgun metagenomics	Stool
W1.39	G31146	FIJI	Brito et al., 2016	Shotgun metagenomics	Saliva
W1.4	G30477	FIJI	Brito et al., 2016	Shotgun metagenomics	Stool
W1.4	G31158	FIJI	Brito et al., 2016	Shotgun metagenomics	Saliva
W1.40	G30762	FIJI	Brito et al., 2016	Shotgun metagenomics	Stool
W1.40	G31078	FIJI	Brito et al., 2016	Shotgun metagenomics	Saliva
W1.42	G30500	FIJI	Brito et al., 2016	Shotgun metagenomics	Stool
W1.42	G31090	FIJI	Brito et al., 2016	Shotgun metagenomics	Saliva
W1.44	G30749	FIJI	Brito et al., 2016	Shotgun metagenomics	Stool
W1.44	G31113	FIJI	Brito et al., 2016	Shotgun metagenomics	Saliva
W1.5	G30748	FIJI	Brito et al., 2016	Shotgun metagenomics	Stool
W1.5	G31091	FIJI	Brito et al., 2016	Shotgun metagenomics	Saliva
W1.53	G30511	FIJI	Brito et al., 2016	Shotgun metagenomics	Stool
W1.53	G31307	FIJI	Brito et al., 2016	Shotgun metagenomics	Saliva
W1.6	G30534	FIJI	Brito et al., 2016	Shotgun metagenomics	Stool
W1.6	G31137	FIJI	Brito et al., 2016	Shotgun metagenomics	Saliva
W1.8	G30745	FIJI	Brito et al., 2016	Shotgun metagenomics	Stool
W1.8	G31160	FIJI	Brito et al., 2016	Shotgun metagenomics	Saliva
W1.9	G30546	FIJI	Brito et al., 2016	Shotgun metagenomics	Stool
W1.9	G31080	FIJI	Brito et al., 2016	Shotgun metagenomics	Saliva
W2.19	G30501	FIJI	Brito et al., 2016	Shotgun metagenomics	Stool
W2.19	G31115	FIJI	Brito et al., 2016	Shotgun metagenomics	Saliva
W2.21	G30804	FIJI	Brito et al., 2016	Shotgun metagenomics	Stool
W2.21	G31126	FIJI	Brito et al., 2016	Shotgun metagenomics	Saliva
W2.23	G30528	FIJI	Brito et al., 2016	Shotgun metagenomics	Stool
W2.23	G31138	FIJI	Brito et al., 2016	Shotgun metagenomics	Saliva
W2.25	G30551	FIJI	Brito et al., 2016	Shotgun metagenomics	Stool
W2.25	G31134	FIJI	Brito et al., 2016	Shotgun metagenomics	Saliva
W2.26	G30746	FIJI	Brito et al., 2016	Shotgun metagenomics	Stool
W2.26	G31320	FIJI	Brito et al., 2016	Shotgun metagenomics	Saliva
W2.33	G30512	FIJI	Brito et al., 2016	Shotgun metagenomics	Stool
W2.33	G31325	FIJI	Brito et al., 2016	Shotgun metagenomics	Saliva
W2.34	G30539	FIJI	Brito et al., 2016	Shotgun metagenomics	Stool
W2.34	G31413	FIJI	Brito et al., 2016	Shotgun metagenomics	Saliva
W2.35	G30493	FIJI	Brito et al., 2016	Shotgun metagenomics	Stool
W2.35	G31327	FIJI	Brito et al., 2016	Shotgun metagenomics	Saliva
W2.36	G30524	FIJI	Brito et al., 2016	Shotgun metagenomics	Stool
W2.36	G31376	FIJI	Brito et al., 2016	Shotgun metagenomics	Saliva
W2.39	G30797	FIJI	Brito et al., 2016	Shotgun metagenomics	Stool
W2.39	G31312	FIJI	Brito et al., 2016	Shotgun metagenomics	Saliva
W2.4	G30535	FIJI	Brito et al., 2016	Shotgun metagenomics	Stool
W2.4	G31104	FIJI	Brito et al., 2016	Shotgun metagenomics	Saliva
W2.40	G30547	FIJI	Brito et al., 2016	Shotgun metagenomics	Stool
W2.40	G31347	FIJI	Brito et al., 2016	Shotgun metagenomics	Saliva
W2.41	G30467	FIJI	Brito et al., 2016	Shotgun metagenomics	Stool
W2.41	G31332	FIJI	Brito et al., 2016	Shotgun metagenomics	Saliva
W2.42	G30479	FIJI	Brito et al., 2016	Shotgun metagenomics	Stool
W2.42	G31116	FIJI	Brito et al., 2016	Shotgun metagenomics	Saliva
W2.43	G30793	FIJI	Brito et al., 2016	Shotgun metagenomics	Stool
W2.43	G31127	FIJI	Brito et al., 2016	Shotgun metagenomics	Saliva
W2.44	G30527	FIJI	Brito et al., 2016	Shotgun metagenomics	Stool
W2.44	G31310	FIJI	Brito et al., 2016	Shotgun metagenomics	Saliva
W2.45	G30515	FIJI	Brito et al., 2016	Shotgun metagenomics	Stool
W2.45	G31391	FIJI	Brito et al., 2016	Shotgun metagenomics	Saliva
W2.46	G30758	FIJI	Brito et al., 2016	Shotgun metagenomics	Stool
W2.46	G31323	FIJI	Brito et al., 2016	Shotgun metagenomics	Saliva
W2.47	G30502	FIJI	Brito et al., 2016	Shotgun metagenomics	Stool
W2.47	G31360	FIJI	Brito et al., 2016	Shotgun metagenomics	Saliva
W2.48	G30513	FIJI	Brito et al., 2016	Shotgun metagenomics	Stool
W2.48	G31139	FIJI	Brito et al., 2016	Shotgun metagenomics	Saliva
W2.49	G30525	FIJI	Brito et al., 2016	Shotgun metagenomics	Stool
W2.49	G31148	FIJI	Brito et al., 2016	Shotgun metagenomics	Saliva
W2.53	G30814	FIJI	Brito et al., 2016	Shotgun metagenomics	Stool
W2.53	G31346	FIJI	Brito et al., 2016	Shotgun metagenomics	Saliva
W2.54	G30548	FIJI	Brito et al., 2016	Shotgun metagenomics	Stool
W2.54	G31311	FIJI	Brito et al., 2016	Shotgun metagenomics	Saliva
W2.56	G30774	FIJI	Brito et al., 2016	Shotgun metagenomics	Stool
W2.56	G31436	FIJI	Brito et al., 2016	Shotgun metagenomics	Saliva
W2.59	G30516	FIJI	Brito et al., 2016	Shotgun metagenomics	Stool
W2.59	G31333	FIJI	Brito et al., 2016	Shotgun metagenomics	Saliva
W2.61	G30468	FIJI	Brito et al., 2016	Shotgun metagenomics	Stool
W2.61	G31345	FIJI	Brito et al., 2016	Shotgun metagenomics	Saliva
W2.63	G30491	FIJI	Brito et al., 2016	Shotgun metagenomics	Stool
W2.63	G31319	FIJI	Brito et al., 2016	Shotgun metagenomics	Saliva
W2.65	G30779	FIJI	Brito et al., 2016	Shotgun metagenomics	Stool
W2.65	G31101	FIJI	Brito et al., 2016	Shotgun metagenomics	Saliva
W2.67	G30503	FIJI	Brito et al., 2016	Shotgun metagenomics	Stool
W2.67	G31424	FIJI	Brito et al., 2016	Shotgun metagenomics	Saliva
W2.68	G30505	FIJI	Brito et al., 2016	Shotgun metagenomics	Stool
W2.68	G31353	FIJI	Brito et al., 2016	Shotgun metagenomics	Saliva
W2.69	G30810	FIJI	Brito et al., 2016	Shotgun metagenomics	Stool
W2.69	G31459	FIJI	Brito et al., 2016	Shotgun metagenomics	Saliva
W2.8	G30787	FIJI	Brito et al., 2016	Shotgun metagenomics	Stool
W2.8	G31334	FIJI	Brito et al., 2016	Shotgun metagenomics	Saliva
W3.1	G30790	FIJI	Brito et al., 2016	Shotgun metagenomics	Stool
W3.1	G31105	FIJI	Brito et al., 2016	Shotgun metagenomics	Saliva
W3.16	G30751	FIJI	Brito et al., 2016	Shotgun metagenomics	Stool
W3.16	G31359	FIJI	Brito et al., 2016	Shotgun metagenomics	Saliva
W3.19	G30537	FIJI	Brito et al., 2016	Shotgun metagenomics	Stool
W3.19	G31117	FIJI	Brito et al., 2016	Shotgun metagenomics	Saliva
W3.20	G30549	FIJI	Brito et al., 2016	Shotgun metagenomics	Stool
W3.20	G31163	FIJI	Brito et al., 2016	Shotgun metagenomics	Saliva
W3.22	G30481	FIJI	Brito et al., 2016	Shotgun metagenomics	Stool
W3.22	G31128	FIJI	Brito et al., 2016	Shotgun metagenomics	Saliva
W3.23	G30802	FIJI	Brito et al., 2016	Shotgun metagenomics	Stool
W3.23	G31351	FIJI	Brito et al., 2016	Shotgun metagenomics	Saliva
WL.1	G30755	FIJI	Brito et al., 2016	Shotgun metagenomics	Stool
WL.1	G31140	FIJI	Brito et al., 2016	Shotgun metagenomics	Saliva
WL.10	G30831	FIJI	Brito et al., 2016	Shotgun metagenomics	Stool
WL.10	G30823	FIJI	Brito et al., 2016	Shotgun metagenomics	Saliva
WL.11	G30786	FIJI	Brito et al., 2016	Shotgun metagenomics	Stool
WL.11	G31151	FIJI	Brito et al., 2016	Shotgun metagenomics	Saliva
WL.12	G30816	FIJI	Brito et al., 2016	Shotgun metagenomics	Stool
WL.12	G31339	FIJI	Brito et al., 2016	Shotgun metagenomics	Saliva
WL.13	G30800	FIJI	Brito et al., 2016	Shotgun metagenomics	Stool
WL.13	G31306	FIJI	Brito et al., 2016	Shotgun metagenomics	Saliva
WL.15	G30813	FIJI	Brito et al., 2016	Shotgun metagenomics	Stool
WL.15	G31313	FIJI	Brito et al., 2016	Shotgun metagenomics	Saliva
WL.17	G30757	FIJI	Brito et al., 2016	Shotgun metagenomics	Stool
WL.17	G31328	FIJI	Brito et al., 2016	Shotgun metagenomics	Saliva
WL.2	G30538	FIJI	Brito et al., 2016	Shotgun metagenomics	Stool
WL.2	G31433	FIJI	Brito et al., 2016	Shotgun metagenomics	Saliva
WL.20	G30761	FIJI	Brito et al., 2016	Shotgun metagenomics	Stool
WL.20	G31348	FIJI	Brito et al., 2016	Shotgun metagenomics	Saliva
WL.25	G30765	FIJI	Brito et al., 2016	Shotgun metagenomics	Stool
WL.25	G31314	FIJI	Brito et al., 2016	Shotgun metagenomics	Saliva
WL.26	G30771	FIJI	Brito et al., 2016	Shotgun metagenomics	Stool
WL.26	G31322	FIJI	Brito et al., 2016	Shotgun metagenomics	Saliva
WL.28	G30795	FIJI	Brito et al., 2016	Shotgun metagenomics	Stool
WL.28	G31335	FIJI	Brito et al., 2016	Shotgun metagenomics	Saliva
WL.30	G30803	FIJI	Brito et al., 2016	Shotgun metagenomics	Stool
WL.30	G31349	FIJI	Brito et al., 2016	Shotgun metagenomics	Saliva
WL.32	G30773	FIJI	Brito et al., 2016	Shotgun metagenomics	Stool
WL.32	G31315	FIJI	Brito et al., 2016	Shotgun metagenomics	Saliva
WL.33	G30801	FIJI	Brito et al., 2016	Shotgun metagenomics	Stool
WL.33	G31387	FIJI	Brito et al., 2016	Shotgun metagenomics	Saliva
WL.34	G30769	FIJI	Brito et al., 2016	Shotgun metagenomics	Stool
WL.34	G31141	FIJI	Brito et al., 2016	Shotgun metagenomics	Saliva
WL.35	G30781	FIJI	Brito et al., 2016	Shotgun metagenomics	Stool
WL.35	G31330	FIJI	Brito et al., 2016	Shotgun metagenomics	Saliva
WL.36	G30819	FIJI	Brito et al., 2016	Shotgun metagenomics	Stool
WL.36	G31410	FIJI	Brito et al., 2016	Shotgun metagenomics	Saliva
WL.37	G30760	FIJI	Brito et al., 2016	Shotgun metagenomics	Stool
WL.37	G31336	FIJI	Brito et al., 2016	Shotgun metagenomics	Saliva
WL.39	G30770	FIJI	Brito et al., 2016	Shotgun metagenomics	Stool
WL.39	G31350	FIJI	Brito et al., 2016	Shotgun metagenomics	Saliva
WL.43	G30792	FIJI	Brito et al., 2016	Shotgun metagenomics	Stool
WL.43	G31331	FIJI	Brito et al., 2016	Shotgun metagenomics	Saliva
WL.44	G30832	FIJI	Brito et al., 2016	Shotgun metagenomics	Stool
WL.44	G30825	FIJI	Brito et al., 2016	Shotgun metagenomics	Saliva
WL.45	G30809	FIJI	Brito et al., 2016	Shotgun metagenomics	Stool
WL.45	G31337	FIJI	Brito et al., 2016	Shotgun metagenomics	Saliva
WL.5	G30750	FIJI	Brito et al., 2016	Shotgun metagenomics	Stool
WL.5	G31344	FIJI	Brito et al., 2016	Shotgun metagenomics	Saliva
WL.8	G30828	FIJI	Brito et al., 2016	Shotgun metagenomics	Stool
WL.8	G30827	FIJI	Brito et al., 2016	Shotgun metagenomics	Saliva
WL.9	G30830	FIJI	Brito et al., 2016	Shotgun metagenomics	Stool
WL.9	G30829	FIJI	Brito et al., 2016	Shotgun metagenomics	Saliva
